# Supplementary material for: eCry1Gb.1Ig, A Novel Chimeric Cry Protein with High Efficacy against Multiple Fall Armyworm (Spodoptera frugiperda) Strains Resistant to Different GM Traits
Source: Toxins (Basel). 2022 Dec 3;14(12):852. doi: 10.3390/toxins14120852 (PMC9785401; doi:10.3390/toxins14120852)
Supplement: Supplementary file 1 [file toxins-14-00852-s001.zip]

Archive with 1 entries (1 files):
- toxins-2035996-supplementary.pdf
